# Supplementary material for: Cooking Methods for Preserving Isothiocyanates and Reducing Goitrin in Brassica Vegetables
Source: Foods. 2023 Oct 2;12(19):3647. doi: 10.3390/foods12193647 (PMC10573036; doi:10.3390/foods12193647)
Supplement: Supplementary file 1 [file foods-12-03647-s001.zip]

Archive with 1 entries (1 files):
- foods-2582046-supplementary.pdf
